# Supplementary material for: Antimicrobial Efficacy and Spectrum of Phosphorous-Fluorine Co-Doped TiO2 Nanoparticles on the Foodborne Pathogenic Bacteria Campylobacter jejuni, Salmonella Typhimurium, Enterohaemorrhagic E. coli, Yersinia enterocolitica, Shewanella putrefaciens, Listeria monocytogenes and Staphylococcus aureus
Source: Foods. 2021 Jul 31;10(8):1786. doi: 10.3390/foods10081786 (PMC8391345; doi:10.3390/foods10081786)
Supplement: Supplementary file 1 [file foods-10-01786-s001.zip]

Archive with 1 entries (1 files):
- foods-1280530-supplementary.pdf
